# Supplementary material for: A Putative New Role of Tv-PSP1 Recognizes IRE and ERE Hairpin Structures from Trichomonas vaginalis
Source: Pathogens. 2023 Jan 3;12(1):79. doi: 10.3390/pathogens12010079 (PMC9863245; doi:10.3390/pathogens12010079)
Supplement: Supplementary file 1 [file pathogens-12-00079-s001.zip]

Archive with 3 entries (3 files):
- FigureS1.jpg
- FigureS2.tif
- S1-S2-FigCaptionSupplementary.docx
